# Supplementary material for: Domain atrophy creates rare cases of functional partial protein domains
Source: Genome Biol. 2015 Apr 30;16(1):88. doi: 10.1186/s13059-015-0655-8 (PMC4432964; doi:10.1186/s13059-015-0655-8)
Supplement: Additional file 1: — Supplementary data. Domain atrophy cases: List of true and putative domain atrophy cases. [file 13059_2015_655_MOESM1_ESM.xls]

## Sheet: Sheet1
UniProt ID	PfamA_acc	Domain_name	Domain_atrophy_type	Classification	Atrophy_score	Domain_interval (d)	Unmatched_HMM (D)	HMM_model_length (L)	Organism	GO - Molecular function (Uniprot)	GO - Biological process (Uniprot)	GO - Cellular component (Uniprot)
LUXF_PHOLE	PF00296	Bac_luciferase	N-terminal end-bounded atrophy	True	0.319	71	169	307	Photobacterium leiognathi	alkanal monooxygenase (FMN-linked) activity	bioluminescence
LUXF_PHOPO	PF00296	Bac_luciferase	N-terminal end-bounded atrophy	True	0.319	71	169	307	Photobacterium phosphoreum	alkanal monooxygenase (FMN-linked) activity	bioluminescence
B4E7B5_BURCJ	PF00501	AMP-binding	N-terminal end-bounded atrophy	True	0.192	71	151	417	Burkholderia cenocepacia (strain ATCC BAA-245 / DSM 16553 / LMG 16656 / NCTC 13227 / J2315 / CF5610) (Burkholderia cepacia (strain J2315))	ATP binding, phenylacetate-CoA ligase activity, metal ion binding	phenylacetate catabolic process
B4EL89_BURCJ	PF00501	AMP-binding	N-terminal end-bounded atrophy	True	0.182	75	151	417	Burkholderia cenocepacia (strain ATCC BAA-245 / DSM 16553 / LMG 16656 / NCTC 13227 / J2315 / CF5610) (Burkholderia cepacia (strain J2315))	ATP binding, phenylacetate-CoA ligase activity, metal ion binding	phenylacetate catabolic process
Q8AAN6_BACTN	PF00501	AMP-binding	N-terminal end-bounded atrophy	True	0.168	82	152	417	Bacteroides thetaiotaomicron (strain ATCC 29148 / DSM 2079 / NCTC 10582 / E50 / VPI-5482)	ATP binding, phenylacetate-CoA ligase activity, metal ion binding	phenylacetate catabolic process
Q8GPH0_ENTAG	PF00501	AMP-binding	N-terminal end-bounded atrophy	True	0.161	95	162	417	Enterobacter agglomerans (Erwinia herbicola) (Pantoea agglomerans)	catalytic activity
A6QFS4_STAAE	PF02826	2-Hacid_dh_C	Downstream domain-bounded atrophy	True	0.236	39	81	178	Staphylococcus aureus (strain Newman)	NAD binding, metal ion binding, 5-(carboxyamino)imidazole ribonucleotide synthase activity, ATP binding, phosphoribosylaminoimidazole carboxylase activity	de novo' IMP biosynthetic process, oxidation-reduction process
C3PBM5_BACAA	PF02826	2-Hacid_dh_C	Downstream domain-bounded atrophy	True	0.236	40	82	178	Bacillus anthracis (strain A0248)	NAD binding, metal ion binding, 5-(carboxyamino)imidazole ribonucleotide synthase activity, ATP binding, phosphoribosylaminoimidazole carboxylase activity	de novo' IMP biosynthetic process, oxidation-reduction process
Q1HVC6_EBVA8	PF00716	Peptidase_S21	N-terminal end-bounded atrophy	Putative	0.788	9	265	325	Epstein-Barr virus (strain AG876) (HHV-4) (Human herpesvirus 4)	serine-type endopeptidase activity	proteolysis
Q7M1H4_SOLPE	PF03767	Acid_phosphat_B	N-terminal end-bounded atrophy	Putative	0.748	21	193	230	Solanum peruvianum (Peruvian tomato) (Lycopersicon peruvianum)	acid phosphatase activity	dephosphorylation
RPOC2_SINAL	PF04983	RNA_pol_Rpb1_3	N-terminal end-bounded atrophy	Putative	0.582	12	104	158	Sinapis alba (White mustard) (Brassica hirta)	DNA binding, DNA-directed RNA polymerase activity	transcription, DNA-templated	chloroplast
IRS1A_XENLA	PF02174	IRS	N-terminal end-bounded atrophy	Putative	0.49	1	50	100	Xenopus laevis (African clawed frog)	insulin-like growth factor receptor binding, insulin receptor binding, phosphatidylinositol 3-kinase binding, SH2 domain binding, signal transducer activity	insulin-like growth factor receptor signaling pathway	cytoplasm, nucleus, intracellular membrane-bounded organelle
Q8LFU8_ARATH	PF00795	CN_hydrolase	N-terminal end-bounded atrophy	Putative	0.473	0	88	186	Arabidopsis thaliana (Mouse-ear cress)	hydrolase activity, acting on carbon-nitrogen (but not peptide) bonds	nitrogen compound metabolic process
YR307_MIMIV	PF00481	PP2C	N-terminal end-bounded atrophy	Putative	0.412	6	111	255	Acanthamoeba polyphaga mimivirus (APMV)	catalytic activity
MCF2_HUMAN	PF13716	CRAL_TRIO_2	N-terminal end-bounded atrophy	Putative	0.409	18	79	149	Homo sapiens (Human)	Rho guanyl-nucleotide exchange factor activity	apoptotic signaling pathway, dendrite development, neurotrophin TRK receptor signaling pathway, positive regulation of apoptotic process, regulation of small GTPase mediated signal transduction, small GTPase mediated signal transduction	cytoskeleton, cytosol, extracellular vesicular exosome, membrane
Q99N72_MOUSE	PF13716	CRAL_TRIO_2	N-terminal end-bounded atrophy	Putative	0.409	18	79	149	Mus musculus (Mouse)	Rho guanyl-nucleotide exchange factor activity	dendrite development, intracellular signal transduction, positive regulation of GTPase activity
Q7M3I1_SHEEP	PF00244	14-3-3	N-terminal end-bounded atrophy	Putative	0.326	33	110	236	Ovis aries (Sheep)
KADL_ENCCU	PF00406	ADK	N-terminal end-bounded atrophy	Putative	0.311	0	47	151	Encephalitozoon cuniculi (strain GB-M1) (Microsporidian parasite)	adenylate kinase activity, ATP binding	AMP salvage	cytoplasm
D5MNX5_ZOBGA	PF00722	Glyco_hydro_16	N-terminal end-bounded atrophy	Putative	0.297	6	61	185	Zobellia galactanivorans (strain DSM 12802 / CIP 106680 / NCIMB 13871 / Dsij)	hydrolase activity, hydrolyzing O-glycosyl compounds	carbohydrate metabolic process	periplasmic space
YEZB_BACSU	PF01740	STAS	N-terminal end-bounded atrophy	Putative	0.291	11	45	117	Bacillus subtilis (strain 168)			cytoplasm
MTM2_METJA	PF01555	N6_N4_Mtase	N-terminal end-bounded atrophy	Putative	0.29	53	120	231	Methanocaldococcus jannaschii (strain ATCC 43067 / DSM 2661 / JAL-1 / JCM 10045 / NBRC 100440) (Methanococcus jannaschii)	DNA binding, N-methyltransferase activity, site-specific DNA-methyltransferase (cytosine-N4-specific) activity	DNA restriction-modification system
RBR1_MAIZE	PF11934	DUF3452	N-terminal end-bounded atrophy	Putative	0.281	7	46	139	Zea mays (Maize)		cell cycle, regulation of cell cycle, regulation of transcription from RNA polymerase II promoter, transcription, DNA-templated, viral process	nucleus
PUR_ARATH	PF04845	PurA	N-terminal end-bounded atrophy	Putative	0.239	29	81	218	Arabidopsis thaliana (Mouse-ear cress)	DNA binding	regulation of transcription, DNA-templated, response to cadmium ion, transcription, DNA-templated	nucleus
KCD11_HUMAN	PF02214	BTB_2	N-terminal end-bounded atrophy	Putative	0.213	20	40	94	Homo sapiens (Human)		cell cycle, negative regulation of neuroblast proliferation, negative regulation of smoothened signaling pathway, positive regulation of neuron differentiation, protein homooligomerization, protein ubiquitination, regulation of growth	cytoplasm
KCD11_MOUSE	PF02214	BTB_2	N-terminal end-bounded atrophy	Putative	0.213	18	38	94	Mus musculus (Mouse)		cell cycle, negative regulation of neuroblast proliferation, negative regulation of smoothened signaling pathway, positive regulation of neuron differentiation, protein homooligomerization, protein ubiquitination, regulation of growth	cytoplasm
Q9S9E5_BRANA	PF00234	Tryp_alpha_amyl	N-terminal end-bounded atrophy	Putative	0.211	4	23	90	Brassica napus (Rape)	nutrient reservoir activity
Q9S9E6_BRANA	PF00234	Tryp_alpha_amyl	N-terminal end-bounded atrophy	Putative	0.211	4	23	90	Brassica napus (Rape)	nutrient reservoir activity
Q9S9E7_BRANA	PF00234	Tryp_alpha_amyl	N-terminal end-bounded atrophy	Putative	0.211	4	23	90	Brassica napus (Rape)	nutrient reservoir activity
Q9S9F0_BRANA	PF00234	Tryp_alpha_amyl	N-terminal end-bounded atrophy	Putative	0.211	4	23	90	Brassica napus (Rape)	nutrient reservoir activity
PAAK_THET2	PF00501	AMP-binding	N-terminal end-bounded atrophy	Putative	0.199	68	151	417	Thermus thermophilus (strain HB27 / ATCC BAA-163 / DSM 7039)	ATP binding, phenylacetate-CoA ligase activity	phenylacetate catabolic process
COX3_CORGL	PF00510	COX3	N-terminal end-bounded atrophy	Putative	0.198	24	75	258	Corynebacterium glutamicum (strain ATCC 13032 / DSM 20300 / JCM 1318 / LMG 3730 / NCIMB 10025)	cytochrome-c oxidase activity	aerobic electron transport chain	integral component of membrane, plasma membrane
PAAK_ECOLI	PF00501	AMP-binding	N-terminal end-bounded atrophy	Putative	0.192	71	151	417	Escherichia coli (strain K12)	ATP binding, CoA-ligase activity, phenylacetate-CoA ligase activity	metabolic process, phenylacetate catabolic process
Q9S9E8_BRANA	PF00234	Tryp_alpha_amyl	N-terminal end-bounded atrophy	Putative	0.189	4	21	90	Brassica napus (Rape)	nutrient reservoir activity
Q9S9E9_BRANA	PF00234	Tryp_alpha_amyl	N-terminal end-bounded atrophy	Putative	0.189	4	21	90	Brassica napus (Rape)	nutrient reservoir activity
Y497_MYCPN	PF02126	PTE	N-terminal end-bounded atrophy	Putative	0.185	4	61	308	Mycoplasma pneumoniae (strain ATCC 29342 / M129)	hydrolase activity, zinc ion binding	catabolic process
PAAK_AZOEV	PF00501	AMP-binding	N-terminal end-bounded atrophy	Putative	0.182	75	151	417	Azoarcus evansii	ATP binding, phenylacetate-CoA ligase activity	phenylacetate catabolic process
CGD2L_LUPAN	PF00234	Tryp_alpha_amyl	N-terminal end-bounded atrophy	Putative	0.178	3	19	90	Lupinus angustifolius (Narrow-leaved blue lupine)	nutrient reservoir activity
A6L0Y5_BACV8	PF00501	AMP-binding	N-terminal end-bounded atrophy	Putative	0.177	80	154	417	Bacteroides vulgatus (strain ATCC 8482 / DSM 1447 / NCTC 11154)	phenylacetate-CoA ligase activity	phenylacetate catabolic process
LUTR_BACSU	PF00392	GntR	N-terminal end-bounded atrophy	Putative	0.172	0	11	64	Bacillus subtilis (strain 168)	DNA binding, sequence-specific DNA binding transcription factor activity	transcription, DNA-templated
PAAK_PSEPU	PF00501	AMP-binding	N-terminal end-bounded atrophy	Putative	0.17	80	151	417	Pseudomonas putida (Arthrobacter siderocapsulatus)	ATP binding, phenylacetate-CoA ligase activity	phenylacetate catabolic process
Q7LZT8_9VIRU	PF00729	Viral_coat	N-terminal end-bounded atrophy	Putative	0.161	45	76	192	Sesbania mosaic virus	structural molecule activity
Q7M3I2_SHEEP	PF00244	14-3-3	N-terminal end-bounded atrophy	Putative	0.161	12	50	236	Ovis aries (Sheep)
PDXL4_ARATH	PF01680	SOR_SNZ	C-terminal end-bounded atrophy	Putative	0.718	1	151	209	Arabidopsis thaliana (Mouse-ear cress)	2-iminoacetate synthase activity	pyridoxal phosphate biosynthetic process	vacuolar membrane
Q14DL6_HUMAN	PF07686	V-set	C-terminal end-bounded atrophy	Putative	0.596	1	69	114	Homo sapiens (Human)
YFF1_YEAST	PF07691	PA14	C-terminal end-bounded atrophy	Putative	0.568	8	91	146	Saccharomyces cerevisiae (strain ATCC 204508 / S288c) (Baker's yeast)			integral component of membrane, plasma membrane
RGPA1_RAT	PF02145	Rap_GAP	C-terminal end-bounded atrophy	Putative	0.468	25	113	188	Rattus norvegicus (Rat)	Ral GTPase activator activity	activation of Ral GTPase activity	cytoplasm, nucleus
ABCAB_HUMAN	PF00005	ABC_tran	C-terminal end-bounded atrophy	Putative	0.453	19	81	137	Homo sapiens (Human)	ATPase activity, ATP binding
Q8AB22_BACTN	PF00754	F5_F8_type_C	C-terminal end-bounded atrophy	Putative	0.38	5	54	129	Bacteroides thetaiotaomicron (strain ATCC 29148 / DSM 2079 / NCTC 10582 / E50 / VPI-5482)	hydrolase activity, hydrolyzing O-glycosyl compounds	carbohydrate metabolic process, cell adhesion
ISAA_STAAU	PF01464	SLT	C-terminal end-bounded atrophy	Putative	0.355	29	72	121	Staphylococcus aureus	hydrolase activity, acting on glycosyl bonds		extracellular region
ISAA_STAAM	PF01464	SLT	C-terminal end-bounded atrophy	Putative	0.355	29	72	121	Staphylococcus aureus (strain Mu50 / ATCC 700699)	hydrolase activity, acting on glycosyl bonds		extracellular region
ISAA_STAAN	PF01464	SLT	C-terminal end-bounded atrophy	Putative	0.355	29	72	121	Staphylococcus aureus (strain N315)	hydrolase activity, acting on glycosyl bonds		extracellular region
ISAA_STAA8	PF01464	SLT	C-terminal end-bounded atrophy	Putative	0.355	29	72	121	Staphylococcus aureus (strain NCTC 8325)	hydrolase activity, acting on glycosyl bonds		extracellular region
ISAA_STAAC	PF01464	SLT	C-terminal end-bounded atrophy	Putative	0.355	29	72	121	Staphylococcus aureus (strain COL)	hydrolase activity, acting on glycosyl bonds		extracellular region
ZCCHV_MOUSE	PF00644	PARP	C-terminal end-bounded atrophy	Putative	0.345	37	108	206	Mus musculus (Mouse)	DEAD/H-box RNA helicase binding, metal ion binding, NAD+ ADP-ribosyltransferase activity, RNA binding	cellular response to exogenous dsRNA, defense response to virus, innate immune response, negative regulation of viral genome replication, positive regulation of ATPase activity, positive regulation of I-kappaB kinase/NF-kappaB signaling, positive regulation of mRNA catabolic process, positive regulation of RIG-I signaling pathway, positive regulation of type I interferon production, response to v…	cytoplasm, nucleus
SON_HUMAN	PF14709	DND1_DSRM	C-terminal end-bounded atrophy	Putative	0.287	11	34	80	Homo sapiens (Human)	DNA binding, nucleic acid binding, poly(A) RNA binding, RNA binding	cytokinesis, microtubule cytoskeleton organization, mRNA processing, negative regulation of apoptotic process, regulation of cell cycle, regulation of RNA splicing, RNA splicing	nuclear speck, nucleus
SON_MOUSE	PF14709	DND1_DSRM	C-terminal end-bounded atrophy	Putative	0.287	10	33	80	Mus musculus (Mouse)	DNA binding, poly(A) RNA binding, RNA binding, RS domain binding	cytokinesis, microtubule cytoskeleton organization, mRNA processing, negative regulation of apoptotic process, regulation of cell cycle, regulation of RNA splicing, RNA splicing	nuclear speck
Q16K62_AEDAE	PF00102	Y_phosphatase	C-terminal end-bounded atrophy	Putative	0.217	7	58	235	Aedes aegypti (Yellowfever mosquito) (Culex aegypti)	protein tyrosine phosphatase activity
ECT1_YEAST	PF01467	CTP_transf_2	C-terminal end-bounded atrophy	Putative	0.21	53	86	157	Saccharomyces cerevisiae (strain ATCC 204508 / S288c) (Baker's yeast)	ethanolamine-phosphate cytidylyltransferase activity	phosphatidylethanolamine biosynthetic process	cytoplasm, nucleus
TPT1L_HUMAN	PF00838	TCTP	C-terminal end-bounded atrophy	Putative	0.206	2	36	165	Homo sapiens (Human)			extracellular vesicular exosome
NAAA_RAT	PF02275	CBAH	C-terminal end-bounded atrophy	Putative	0.196	65	127	316	Rattus norvegicus (Rat)	hydrolase activity, acting on carbon-nitrogen (but not peptide) bonds	lipid metabolic process	extracellular vesicular exosome, lysosome
IELK1_BAURF	PF00197	Kunitz_legume	C-terminal end-bounded atrophy	Putative	0.193	6	40	176	Bauhinia rufa (Orchid tree)	serine-type endopeptidase inhibitor activity	negative regulation of endopeptidase activity
NAAA_HUMAN	PF02275	CBAH	C-terminal end-bounded atrophy	Putative	0.19	67	127	316	Homo sapiens (Human)	hydrolase activity, acting on carbon-nitrogen (but not peptide) bonds, transcription factor binding	lipid metabolic process	cytoplasm, extracellular vesicular exosome, lysosome
XYLJ_PSEPU	PF01557	FAA_hydrolase	C-terminal end-bounded atrophy	Putative	0.188	6	47	218	Pseudomonas putida (Arthrobacter siderocapsulatus)	lyase activity	benzoate catabolic process via hydroxylation
ID5A_PROJU	PF00197	Kunitz_legume	C-terminal end-bounded atrophy	Putative	0.182	3	35	176	Prosopsis juliflora (Mesquite) (Mimosa juliflora)	serine-type endopeptidase inhibitor activity
VDHAP_CHICK	PF01425	Amidase	C-terminal end-bounded atrophy	Putative	0.181	56	136	441	Gallus gallus (Chicken)	carbon-nitrogen ligase activity, with glutamine as amido-N-donor, hydrolase activity		mitochondrial inner membrane
ASAH1_CAEEL	PF02275	CBAH	C-terminal end-bounded atrophy	Putative	0.18	70	127	316	Caenorhabditis elegans	ceramidase activity	sphingolipid metabolic process	lysosome
ID5A_ADEPA	PF00197	Kunitz_legume	C-terminal end-bounded atrophy	Putative	0.176	4	35	176	Adenanthera pavonina (Sandal bead tree) (Condori wood)	serine-type endopeptidase inhibitor activity
METL8_MOUSE	PF08241	Methyltransf_11	C-terminal end-bounded atrophy	Putative	0.158	4	19	95	Mus musculus (Mouse)	histone acetyltransferase activity, methyltransferase activity	fat cell differentiation, histone acetylation, skeletal muscle tissue development	cytoplasm, nucleus
PURK_STAAN	PF02826	2-Hacid_dh_C	Downstream domain-bounded atrophy	Putative	0.236	39	81	178	Staphylococcus aureus (strain N315)	5-(carboxyamino)imidazole ribonucleotide synthase activity, ATP binding, metal ion binding, NAD binding, phosphoribosylaminoimidazole carboxylase activity	de novo' IMP biosynthetic process, oxidation-reduction process
PURK_STAAM	PF02826	2-Hacid_dh_C	Downstream domain-bounded atrophy	Putative	0.236	39	81	178	Staphylococcus aureus (strain Mu50 / ATCC 700699)	5-(carboxyamino)imidazole ribonucleotide synthase activity, ATP binding, metal ion binding, NAD binding, phosphoribosylaminoimidazole carboxylase activity	de novo' IMP biosynthetic process, oxidation-reduction process
AUBA_PYRFU	PF10150	RNase_E_G	Downstream domain-bounded atrophy	Putative	0.199	105	159	271	Pyrococcus furiosus (strain ATCC 43587 / DSM 3638 / JCM 8422 / Vc1)	AU-rich element binding
TLP_ORYSJ	PF00314	Thaumatin	Within-domain atrophy	Putative	0.286	0	61	213	Oryza sativa subsp. japonica (Rice)			extracellular region
XYNA_CRYAL	PF00331	Glyco_hydro_10	Within-domain atrophy	Putative	0.241	0	77	320	Cryptococcus albidus (Filobasidium floriforme)	endo-1,4-beta-xylanase activity	xylan catabolic process	extracellular region
CBR_DUNBA	PF00504	Chloroa_b-bind	Within-domain atrophy	Putative	0.167	22	48	156	Dunaliella salina (Green alga)			chloroplast, integral component of membrane
Q7M3I2_SHEEP	PF00244	14-3-3	Within-domain atrophy	Putative	0.153	0	36	236	Ovis aries (Sheep)
